# Supplementary material for: Avian Malaria and Related Parasites from Resident and Migratory Birds in the Brazilian Atlantic Forest, with Description of a New Haemoproteus Species
Source: Pathogens. 2021 Jan 21;10(2):103. doi: 10.3390/pathogens10020103 (PMC7912314; doi:10.3390/pathogens10020103)
Supplement: Supplementary file 1 [file pathogens-10-00103-s001.zip]

Archive with 3 entries (3 files):
- Supplementary Raw Data Spreadsheet S2_final.xlsx
- SupplementaryTable S1 xml.docx
- SupplementaryTable S1 xml.pdf
