# Supplementary material for: Avian Malaria and Related Parasites from Resident and Migratory Birds in the Brazilian Atlantic Forest, with Description of a New Haemoproteus Species
Source: Pathogens. 2021 Jan 21;10(2):103. doi: 10.3390/pathogens10020103 (PMC7912314; doi:10.3390/pathogens10020103)
Supplement: Supplementary file 1 [file pathogens-10-00103-s001.zip › Supplementary Raw Data Spreadsheet S2_final.xlsx]

## Sheet: S2 Pathogens
BirdTree.Order	BirdTree.Family	Host.Latin.Name	Host.Voucher..	Year	Status	PCR	Plasmodium/Haemoproteus	P/H Lineage	Lineage.Accession.P/H	Plasmodium/Haemoproteus	P/H Lineage	Lineage.Accession.P/H	Leucocytozoon	Lineage Leucocytozoon	Lineage.Accession.Leucocytozoon
Passeriformes	Tyrannidae	Elaenia albiceps	PESM001	2016	migratory	Negative
Passeriformes	Tyrannidae	Elaenia albiceps	PESM002	2016	migratory	Negative
Passeriformes	Tyrannidae	Elaenia albiceps	PESM003	2016	migratory	Negative
Passeriformes	Tyrannidae	Elaenia albiceps	PESM004	2016	migratory	Negative
Passeriformes	Tyrannidae	Elaenia albiceps	PESM005	2016	migratory	Negative
Passeriformes	Tyrannidae	Elaenia albiceps	PESM006	2016	migratory	Negative
Passeriformes	Tyrannidae	Elaenia mesoleuca	PESM007	2016	migratory	Negative
Passeriformes	Tyrannidae	Elaenia albiceps	PESM008	2016	migratory	Negative
Passeriformes	Tyrannidae	Elaenia albiceps	PESM009	2016	migratory	Negative
Passeriformes	Tyrannidae	Elaenia mesoleuca	PESM010	2016	migratory	Positive	Plasmodium sp.	pTRMEL02	MT724468
Passeriformes	Tyrannidae	Elaenia mesoleuca	PESM011	2016	migratory	Negative
Passeriformes	Tyrannidae	Elaenia mesoleuca	PESM012	2016	migratory	Negative
Passeriformes	Tyrannidae	Elaenia albiceps	PESM013	2016	migratory	Negative
Passeriformes	Thraupidae	Stephanophorus diadematus	PESM014	2016	resident	Negative
Passeriformes	Tyrannidae	Elaenia mesoleuca	PESM015	2016	migratory	Negative
Passeriformes	Tyrannidae	Elaenia mesoleuca	PESM016	2016	migratory	Negative
Passeriformes	Thraupidae	Pipraeidea melanonota	PESM017	2016	migratory	Negative
Passeriformes	Emberizidae	Haplospiza unicolor	PESM018	2016	migratory	Negative
Passeriformes	Tyrannidae	Elaenia albiceps	PESM019	2016	migratory	Negative
Passeriformes	Tyrannidae	Myiarchus swainsoni	PESM020	2016	migratory	Negative
Passeriformes	Tyrannidae	Elaenia albiceps	PESM021	2016	migratory	Negative
Passeriformes	Tyrannidae	Myiarchus swainsoni	PESM022	2016	migratory	Negative
Passeriformes	Tyrannidae	Elaenia mesoleuca	PESM023	2016	migratory	Negative
Passeriformes	Tyrannidae	Elaenia albiceps	PESM024	2016	migratory	Negative
Passeriformes	Emberizidae	Haplospiza unicolor	PESM025	2016	migratory	Negative
Passeriformes	Tyrannidae	Elaenia albiceps	PESM026	2017	migratory	Negative
Passeriformes	Tyrannidae	Myiodynastes maculatus	PESM027	2017	migratory	Negative
Passeriformes	Tyrannidae	Elaenia albiceps	PESM028	2017	migratory	Negative
Passeriformes	Thraupidae	Stephanophorus diadematus	PESM029	2017	resident	Negative
Passeriformes	Tyrannidae	Elaenia albiceps	PESM030	2017	migratory	Negative
Passeriformes	Tyrannidae	Elaenia albiceps	PESM031	2017	migratory	Negative
Passeriformes	Furnariidae	Heliobletus contaminatus	PESM032	2017	resident	Negative
Passeriformes	Thraupidae	Stephanophorus diadematus	PESM033	2017	resident	Negative
Passeriformes	Tyrannidae	Elaenia albiceps	PESM034	2017	migratory	Negative
Passeriformes	Thamnophilidae	Thamnophilus caerulescens	PESM035	2017	resident	Negative
Passeriformes	Vireonidae	Vireo olivaceus	PESM036	2017	migratory	Positive	Haemoproteus sp.	hVIGIL09	MT724469
Passeriformes	Thraupidae	Tachyphonus coronatus	PESM037	2017	resident	Negative
Passeriformes	Tyrannidae	Elaenia albiceps	PESM038	2017	migratory	Negative
Passeriformes	Thraupidae	Tachyphonus coronatus	PESM039	2017	resident	Negative
Passeriformes	Thamnophilidae	Dysithamnus mentalis	PESM040	2017	resident	Positive	Plasmodium sp.	pPYLEU01	MT724470
Passeriformes	Thraupidae	Trichothraupis melanops	PESM041	2017	resident	Negative
Passeriformes	Coerebidae	Coereba flaveola	PESM042	2017	resident	Negative
Passeriformes	Parulidae	Geothlypis aequinoctialis	PESM044	2017	resident	Negative
Passeriformes	Parulidae	Geothlypis aequinoctialis	PESM045	2017	resident	Negative
Passeriformes	Parulidae	Geothlypis aequinoctialis	PESM046	2017	resident	Negative
Passeriformes	Vireonidae	Hylophilus poicilotis	PESM047	2017	resident	Negative
Passeriformes	Parulidae	Geothlypis aequinoctialis	PESM048	2017	resident	Negative
Passeriformes	Tyrannidae	Tyrannus melancholicus	PESM049	2017	migratory	Negative
Passeriformes	Tyrannidae	Elaenia albiceps	PESM050	2017	migratory	Negative
Passeriformes	Tyrannidae	Elaenia albiceps	PESM051	2017	migratory	Negative
Passeriformes	Thamnophilidae	Thamnophilus caerulescens	PESM052	2017	resident	Negative
Passeriformes	Tyrannidae	Knipolegus cyanirostris	PESM053	2017	migratory	Negative
Passeriformes	Tyrannidae	Elaenia albiceps	PESM054	2017	migratory	Negative
Passeriformes	Tyrannidae	Elaenia albiceps	PESM055	2017	migratory	Positive	Plasmodium sp.	pELAALB07	MT724471
Passeriformes	Tyrannidae	Elaenia albiceps	PESM056	2017	migratory	Negative
Passeriformes	Tyrannidae	Elaenia albiceps	PESM057	2017	migratory	Positive							Leucocytozoon sp.	ND	ND
Passeriformes	Furnariidae	Lochmias nematura	PESM058	2017	resident	Positive	Plasmodium sp.	pCURCUR01	MT724472
Passeriformes	Tyrannidae	Elaenia albiceps	PESM059	2017	migratory	Negative
Passeriformes	Tyrannidae	Elaenia albiceps	PESM060	2016	migratory	Negative
Passeriformes	Tyrannidae	Knipolegus cyanirostris	PESM101	2018	migratory	Negative
Passeriformes	Parulidae	Geothlypis aequinoctialis	PESM102	2018	resident	Negative
Passeriformes	Tyrannidae	Elaenia albiceps	PESM103	2018	migratory	Negative
Passeriformes	Tyrannidae	Elaenia albiceps	PESM104	2018	migratory	Negative
Passeriformes	Dendrocolaptidae	Dendrocincla turdina	PESM105	2018	resident	Negative
Passeriformes	Dendrocolaptidae	Xiphorhynchus fuscus	PESM106	2018	resident	Negative
Passeriformes	Thamnophilidae	Thamnophilus caerulescens	PESM107	2018	resident	Negative
Passeriformes	Tyrannidae	Elaenia albiceps	PESM108	2018	migratory	Positive	Plasmodium sp.	pPADOM09	MT724397
Passeriformes	Tyrannidae	Elaenia albiceps	PESM109	2018	migratory	Negative
Passeriformes	Tyrannidae	Phylloscartes ventralis	PESM110	2018	resident	Negative
Passeriformes	Tyrannidae	Elaenia mesoleuca	PESM111	2018	migratory	Negative
Passeriformes	Parulidae	Geothlypis aequinoctialis	PESM112	2018	resident	Negative
Piciformes	Picidae	Veniliornis spilogaster	PESM113	2018	resident	Negative
Passeriformes	Tyrannidae	Elaenia albiceps	PESM114	2018	migratory	Negative
Passeriformes	Tyrannidae	Elaenia albiceps	PESM115	2018	migratory	Negative
Passeriformes	Tyrannidae	Knipolegus cyanirostris	PESM116	2018	migratory	Negative
Passeriformes	Tyrannidae	Myiarchus swainsoni	PESM117	2018	migratory	Negative
Passeriformes	Tyrannidae	Elaenia albiceps	PESM118	2018	migratory	Negative
Passeriformes	Parulidae	Basileuterus leucoblepharus	PESM120	2018	resident	Negative
Passeriformes	Conopophagidae	Conopophaga lineata	PESM122	2018	resident	Positive	Plasmodium sp.	pLEAMA01	MT724398
Passeriformes	Tyrannidae	Myiodynastes maculatus	PESM124	2018	migratory	Negative
Passeriformes	Thraupidae	Tachyphonus coronatus	PESM126	2018	resident	Negative
Passeriformes	Tyrannidae	Phylloscartes ventralis	PESM127	2018	resident	Negative
Psittaciformes	Psittacidae	Pyrrhura frontalis	PESM128	2018	resident	Negative
Piciformes	Picidae	Picumnus temminckii	PESM129	2018	resident	Negative
Passeriformes	Thraupidae	Tachyphonus coronatus	PESM130	2018	resident	Negative
Passeriformes	Tyrannidae	Elaenia albiceps	PESM131	2018	migratory	Negative
Passeriformes	Furnariidae	Heliobletus contaminatus	PESM132	2018	resident	Negative
Passeriformes	Thraupidae	Stephanophorus diadematus	PESM133	2018	resident	Negative
Passeriformes	Tyrannidae	Elaenia albiceps	PESM134	2018	migratory	Negative
Passeriformes	Vireonidae	Vireo olivaceus	PESM135	2018	migratory	Negative
Passeriformes	Tyrannidae	Elaenia albiceps	PESM137	2018	migratory	Negative
Passeriformes	Tyrannidae	Elaenia albiceps	PESM138	2018	migratory	Positive	Haemoproteus sp.	hMYISWA01	MT724399
Passeriformes	Tyrannidae	Knipolegus cyanirostris	PESM139	2018	migratory	Negative
Passeriformes	Tyrannidae	Elaenia albiceps	PESM140	2018	migratory	Negative
Passeriformes	Tyrannidae	Elaenia albiceps	PESM141	2018	migratory	Negative
Passeriformes	Parulidae	Basileuterus culicivorus	PESM142	2018	resident	Negative
Passeriformes	Tyrannidae	Phylloscartes ventralis	PESM143	2018	resident	Negative
Passeriformes	Parulidae	Basileuterus culicivorus	PESM144	2018	resident	Positive	Plasmodium sp.	pBASCUL01	MT724400
Psittaciformes	Psittacidae	Pyrrhura frontalis	PESM145	2018	resident	Negative
Passeriformes	Thraupidae	Trichothraupis melanops	PESM146	2018	resident	Negative
Psittaciformes	Psittacidae	Pyrrhura frontalis	PESM147	2018	resident	Negative
Psittaciformes	Psittacidae	Pyrrhura frontalis	PESM148	2018	resident	Negative
Piciformes	Picidae	Picumnus temminckii	PESM149	2018	resident	Negative
Psittaciformes	Psittacidae	Pyrrhura frontalis	PESM150	2018	resident	Negative
Passeriformes	Tyrannidae	Camptostoma obsoletum	PESM151	2018	resident	Negative
Passeriformes	Tyrannidae	Elaenia albiceps	PESM152	2018	migratory	Negative
Passeriformes	Furnariidae	Lochmias nematura	PESM153	2018	resident	Negative
Passeriformes	Tyrannidae	Elaenia albiceps	PESM154	2018	migratory	Negative
Passeriformes	Cotingidae	Schiffornis virescens	PESM155	2018	resident	Negative
Passeriformes	Parulidae	Geothlypis aequinoctialis	PESM156	2018	resident	Negative
Passeriformes	Thamnophilidae	Drymophila malura	PESM157	2018	resident	Negative
Passeriformes	Tyrannidae	Attila rufus	PESM158	2018	resident	Negative
Passeriformes	Tyrannidae	Elaenia albiceps	PESM159	2018	migratory	Negative
Passeriformes	Tyrannidae	Elaenia albiceps	PESM160	2018	migratory	Positive							Leucocytozoon sp.	lZOLPYR01	MW394210
Passeriformes	Tyrannidae	Knipolegus cyanirostris	PESM161	2018	migratory	Negative
Passeriformes	Parulidae	Basileuterus culicivorus	PESM408	2019	resident	Negative
Passeriformes	Thamnophilidae	Thamnophilus caerulescens	PESM409	2019	resident	Negative
Passeriformes	Vireonidae	Vireo olivaceus	PESM410	2019	migratory	Positive	Plasmodium sp.	pVIOLI03	MT724527
Passeriformes	Vireonidae	Vireo olivaceus	PESM411	2019	migratory	Negative
Passeriformes	Tyrannidae	Camptostoma obsoletum	PESM412	2019	resident	Negative
Piciformes	Picidae	Picumnus temminckii	PESM413	2019	resident	Negative
Passeriformes	Vireonidae	Hylophilus poicilotis	PESM414	2019	resident	Negative
Passeriformes	Parulidae	Parula pitiayumi	PESM415	2019	resident	Negative
Passeriformes	Parulidae	Geothlypis aequinoctialis	PESM416	2019	resident	Negative
Passeriformes	Vireonidae	Hylophilus poicilotis	PESM417	2019	resident	Negative
Passeriformes	Vireonidae	Hylophilus poicilotis	PESM418	2019	resident	Negative
Passeriformes	Turdidae	Turdus amaurochalinus	PESM419	2019	migratory	Negative
Passeriformes	Parulidae	Geothlypis aequinoctialis	PESM420	2019	resident	Negative
Passeriformes	Parulidae	Basileuterus culicivorus	PESM421	2019	resident	Negative
Passeriformes	Tyrannidae	Hemitriccus nidipendulus	PESM422	2019	resident	Negative
Columbiformes	Columbidae	Geotrygon montana	PESM423	2019	resident	Negative
Passeriformes	Parulidae	Geothlypis aequinoctialis	PESM425	2019	resident	Negative
Passeriformes	Pipridae	Chiroxiphia caudata	PESM426	2019	resident	Negative
Passeriformes	Vireonidae	Cyclarhis gujanensis	PESM427	2019	resident	Negative
Passeriformes	Tyrannidae	Poecilotriccus plumbeiceps	PESM428	2019	resident	Negative
Passeriformes	Emberizidae	Haplospiza unicolor	PESM429	2019	migratory	Negative
Passeriformes	Tyrannidae	Phylloscartes ventralis	PESM430	2019	resident	Negative
Passeriformes	Vireonidae	Vireo olivaceus	PESM431	2019	migratory	Positive	Haemoproteus sp.	hCHIPAR01	MT724528
Passeriformes	Parulidae	Geothlypis aequinoctialis	PESM432	2019	resident	Positive	Plasmodium sp.	pGEOTRI01	MT724529
Passeriformes	Tyrannidae	Elaenia albiceps	PESM433	2019	migratory	Negative
Passeriformes	Tyrannidae	Elaenia albiceps	PESM434	2019	migratory	Negative
Passeriformes	Tyrannidae	Elaenia albiceps	PESM435	2019	migratory	Negative
Passeriformes	Parulidae	Geothlypis aequinoctialis	PESM436	2019	resident	Negative
Passeriformes	Tyrannidae	Elaenia albiceps	PESM437	2019	migratory	Positive							Leucocytozoon sp.	lELAALB02	MW394197
Passeriformes	Vireonidae	Vireo olivaceus	PESM438	2019	migratory	Negative
Passeriformes	Tyrannidae	Elaenia albiceps	PESM439	2019	migratory	Negative
Passeriformes	Emberizidae	Haplospiza unicolor	PESM440	2019	migratory	Negative
Passeriformes	Parulidae	Geothlypis aequinoctialis	PESM441	2019	resident	Negative
Passeriformes	Tyrannidae	Elaenia albiceps	PESM442	2019	migratory	Negative
Passeriformes	Tyrannidae	Elaenia albiceps	PESM443	2019	migratory	Positive							Leucocytozoon sp.	lDIUDIU11	MW394193
Passeriformes	Tyrannidae	Myiarchus swainsoni	PESM444	2019	migratory	Positive	Haemoproteus sp.	hMYISWA01	MT724530
Passeriformes	Tyrannidae	Elaenia albiceps	PESM445	2019	migratory	Negative
Passeriformes	Vireonidae	Vireo olivaceus	PESM446	2019	migratory	Positive	Plasmodium sp.	pVIOLI03	MT724531
Passeriformes	Vireonidae	Vireo olivaceus	PESM447	2019	migratory	Positive	Plasmodium sp.	pVIOLI03	MT724532
Passeriformes	Tyrannidae	Elaenia albiceps	PESM448	2019	migratory	Positive							Leucocytozoon sp.	lELAALB05	MW394201
Passeriformes	Tyrannidae	Elaenia albiceps	PESM449	2019	migratory	Negative
Passeriformes	Tyrannidae	Myiarchus swainsoni	PESM450	2019	migratory	Negative
Passeriformes	Tyrannidae	Elaenia albiceps	PESM451	2019	migratory	Negative
Passeriformes	Tyrannidae	Elaenia albiceps	PESM452	2019	migratory	Positive							Leucocytozoon sp.	lELAALB05	MW394202
Passeriformes	Tyrannidae	Elaenia albiceps	PESM453	2019	migratory	Positive							Leucocytozoon sp.	lELAALB05	MW394203
Passeriformes	Tyrannidae	Elaenia albiceps	PESM454	2019	migratory	Negative
Passeriformes	Tyrannidae	Elaenia albiceps	PESM455	2019	migratory	Negative
Passeriformes	Tyrannidae	Elaenia albiceps	PESM456	2019	migratory	Negative
Passeriformes	Tyrannidae	Elaenia albiceps	PESM457	2019	migratory	Negative
Passeriformes	Tyrannidae	Elaenia albiceps	PESM458	2019	migratory	Negative
Passeriformes	Furnariidae	Synallaxis spixi	PESM459	2019	resident	Negative
Passeriformes	Tyrannidae	Elaenia albiceps	PESM460	2019	migratory	Positive	Plasmodium sp.	pPADOM09	MT724533
Passeriformes	Tyrannidae	Empidonomus varius	PESM461	2019	migratory	Negative
Passeriformes	Dendrocolaptidae	Xiphorhynchus fuscus	PESM462	2019	resident	Negative
Passeriformes	Tyrannidae	Elaenia albiceps	PESM464	2019	migratory	Negative
Passeriformes	Conopophagidae	Conopophaga lineata	PESM465	2019	resident	Negative
Passeriformes	Tyrannidae	Elaenia albiceps	PESM466	2019	migratory	Negative
Passeriformes	Tyrannidae	Elaenia albiceps	PESM467	2019	migratory	Negative
Passeriformes	Vireonidae	Vireo olivaceus	PESM468	2019	migratory	Negative
Passeriformes	Parulidae	Geothlypis aequinoctialis	PESM469	2019	resident	Negative
Passeriformes	Emberizidae	Haplospiza unicolor	PESM470	2019	migratory	Negative
Columbiformes	Columbidae	Geotrygon montana	PESM471	2019	resident	Negative
Passeriformes	Dendrocolaptidae	Xiphorhynchus fuscus	PESM472	2019	resident	Negative
Passeriformes	Tyrannidae	Elaenia albiceps	PESM473	2019	migratory	Negative
Passeriformes	Thraupidae	Trichothraupis melanops	PESM474	2019	resident	Negative
Passeriformes	Thamnophilidae	Thamnophilus caerulescens	PESM475	2019	resident	Negative
Galbuliformes	Bucconidae	Malacoptila striata	PESM476	2019	resident	Negative
Passeriformes	Parulidae	Basileuterus leucoblepharus	PESM477	2019	resident	Negative
Passeriformes	Emberizidae	Haplospiza unicolor	PESM478	2019	migratory	Negative
Passeriformes	Vireonidae	Hylophilus poicilotis	PESM479	2019	resident	Negative
Passeriformes	Tyrannidae	Mionectes rufiventris	PESM480	2019	resident	Negative
Passeriformes	Furnariidae	Heliobletus contaminatus	PESM481	2019	resident	Negative
Passeriformes	Furnariidae	Heliobletus contaminatus	PESM482	2019	resident	Negative
Passeriformes	Parulidae	Parula pitiayumi	PESM483	2019	resident	Negative
Passeriformes	Vireonidae	Vireo olivaceus	PESM484	2019	migratory	Positive	Plasmodium sp.	pVIOLI03	MT724534
Passeriformes	Parulidae	Basileuterus culicivorus	PESM485	2019	resident	Negative
Passeriformes	Tyrannidae	Lathrotriccus euleri	PESM486	2019	migratory	Negative
Passeriformes	Tyrannidae	Elaenia albiceps	PESM487	2019	migratory	Negative
Passeriformes	Tyrannidae	Hemitriccus nidipendulus	PESM488	2019	resident	Negative
Passeriformes	Tyrannidae	Myiarchus swainsoni	PESM489	2019	migratory	Negative
Passeriformes	Tyrannidae	Elaenia albiceps	PESM490	2019	migratory	Positive							Leucocytozoon sp.	lELAALB02	MW394198
Passeriformes	Tyrannidae	Elaenia albiceps	PESM491	2019	migratory	Negative
Passeriformes	Tyrannidae	Elaenia albiceps	PESM492	2019	migratory	Negative
Passeriformes	Tyrannidae	Mionectes rufiventris	PESM493	2019	resident	Negative
Passeriformes	Vireonidae	Vireo olivaceus	PESM494	2019	migratory	Negative
Passeriformes	Tyrannidae	Elaenia albiceps	PESM495	2019	migratory	Negative
Passeriformes	Tyrannidae	Elaenia albiceps	PESM496	2019	migratory	Negative
Passeriformes	Furnariidae	Synallaxis spixi	PESM497	2019	resident	Negative
Passeriformes	Tyrannidae	Elaenia albiceps	PESM498	2019	migratory	Negative
Passeriformes	Tyrannidae	Attila phoenicurus	PESM500	2019	migratory	Negative
Passeriformes	Vireonidae	Vireo olivaceus	PESM501	2019	migratory	Negative
Passeriformes	Conopophagidae	Conopophaga lineata	PESM502	2019	resident	Negative
Passeriformes	Tyrannidae	Tyrannus melancholicus	PESM503	2019	migratory	Positive	Haemoproteus sp.	hMYISWA01	MT724535
Passeriformes	Tyrannidae	Elaenia albiceps	PESM504	2019	migratory	Positive							Leucocytozoon sp.	lELAALB05	MW394204
Apodiformes	Trochilidae	Ramphodon naevius	PESM505	2019	resident	Negative
Passeriformes	Tyrannidae	Hemitriccus nidipendulus	PESM506	2019	resident	Negative
Apodiformes	Trochilidae	Ramphodon naevius	PESM507	2019	resident	Negative
Passeriformes	Thamnophilidae	Drymophila malura	PESM508	2019	resident	Negative
Passeriformes	Tyrannidae	Hemitriccus diops	PESM509	2019	resident	Negative
Passeriformes	Tyrannidae	Hemitriccus nidipendulus	PESM510	2019	resident	Negative
Passeriformes	Furnariidae	Heliobletus contaminatus	PESM511	2019	resident	Negative
Passeriformes	Parulidae	Basileuterus culicivorus	PESM512	2019	resident	Negative
Passeriformes	Parulidae	Basileuterus culicivorus	PESM513	2019	resident	Negative
Passeriformes	Thraupidae	Tachyphonus coronatus	PESM514	2019	resident	Positive	Plasmodium sp.	pLEPCOR05	MT724536
Passeriformes	Tyrannidae	Mionectes rufiventris	PESM515	2019	resident	Negative
Passeriformes	Tyrannidae	Elaenia albiceps	PESM516	2019	migratory	Negative
Passeriformes	Emberizidae	Haplospiza unicolor	PESM517	2019	migratory	Negative
Passeriformes	Tyrannidae	Elaenia albiceps	PESM518	2019	migratory	Positive	Haemoproteus sp.	hELAALB01	MT724537
Passeriformes	Tyrannidae	Elaenia albiceps	PESM519	2019	migratory	Positive	Haemoproteus sp.	hELAALB01	MT724538	Plasmodium sp.	pPADOM09	MT724539
Passeriformes	Cotingidae	Schiffornis virescens	PESM520	2019	resident	Negative
Passeriformes	Thraupidae	Tachyphonus coronatus	PESM521	2019	resident	Negative
Passeriformes	Vireonidae	Vireo olivaceus	PESM522	2019	migratory	Positive	Plasmodium nucleophilum	pDENPET03	MT724540
Passeriformes	Tyrannidae	Elaenia albiceps	PESM523	2019	migratory	Negative
Passeriformes	Parulidae	Basileuterus culicivorus	PESM524	2019	resident	Negative
Passeriformes	Coerebidae	Coereba flaveola	PESM525	2019	resident	Negative
Passeriformes	Tyrannidae	Myiobius atricaudus	PESM526	2019	resident	Negative
Passeriformes	Tyrannidae	Elaenia albiceps	PESM527	2019	migratory	Negative
Passeriformes	Tyrannidae	Elaenia albiceps	PESM528	2019	migratory	Positive							Leucocytozoon sp.	ND	ND
Caprimulgiformes	Caprimulgidae	Hydropsalis forcipata	PESM529	2019	resident	Negative
Passeriformes	Tyrannidae	Elaenia albiceps	PESM530	2019	migratory	Positive							Leucocytozoon sp.	lELAALB05	MW394205
Passeriformes	Tyrannidae	Myiodynastes maculatus	PESM531	2019	migratory	Negative
Passeriformes	Tyrannidae	Elaenia albiceps	PESM532	2019	migratory	Negative
Passeriformes	Tyrannidae	Knipolegus cyanirostris	PESM533	2019	migratory	Negative
Passeriformes	Thamnophilidae	Batara cinerea	PESM534	2019	resident	Negative
Apodiformes	Trochilidae	Heliodoxa rubricauda	PESM535	2019	resident	Negative
Passeriformes	Cotingidae	Schiffornis virescens	PESM536	2019	resident	Negative
Passeriformes	Tyrannidae	Elaenia albiceps	PESM537	2019	migratory	Positive							Leucocytozoon sp.	lTROAED02	MW394208
Passeriformes	Parulidae	Basileuterus culicivorus	PESM538	2019	resident	Negative
Apodiformes	Trochilidae	Ramphodon naevius	PESM539	2019	resident	Negative
Passeriformes	Tyrannidae	Elaenia albiceps	PESM540	2019	migratory	Positive							Leucocytozoon sp.	lTROAED02	MW394209
Passeriformes	Tyrannidae	Elaenia albiceps	PESM541	2019	migratory	Negative
Passeriformes	Tyrannidae	Elaenia albiceps	PESM542	2019	migratory	Negative
Passeriformes	Thraupidae	Tachyphonus coronatus	PESM543	2019	resident	Positive	Plasmodium sp.	pTARUF01	MT724541
Passeriformes	Parulidae	Basileuterus culicivorus	PESM544	2019	resident	Negative
Passeriformes	Parulidae	Basileuterus culicivorus	PESM545	2019	resident	Negative
Passeriformes	Tyrannidae	Elaenia albiceps	PESM546	2019	migratory	Negative
Passeriformes	Platyrinchidae	Platyrinchus mystaceus	PESM547	2019	resident	Negative
Passeriformes	Thraupidae	Trichothraupis melanops	PESM548	2019	resident	Negative
Passeriformes	Tyrannidae	Elaenia albiceps	PESM549	2019	migratory	Negative
Passeriformes	Tyrannidae	Elaenia albiceps	PESM550	2019	migratory	Negative
Passeriformes	Tyrannidae	Elaenia albiceps	PESM551	2019	migratory	Negative
Passeriformes	Tyrannidae	Elaenia albiceps	PESM552	2019	migratory	Positive							Leucocytozoon sp.	lDIUDIU11	MW394194
Passeriformes	Tyrannidae	Elaenia mesoleuca	PESM553	2019	migratory	Negative
Passeriformes	Tyrannidae	Elaenia albiceps	PESM554	2019	migratory	Positive	Plasmodium nucleophilum	pDENPET03	MT724542
Passeriformes	Tyrannidae	Elaenia albiceps	PESM555	2019	migratory	Negative
Passeriformes	Thraupidae	Stephanophorus diadematus	PESM556	2019	resident	Negative
Passeriformes	Parulidae	Geothlypis aequinoctialis	PESM557	2019	resident	Negative
Passeriformes	Tyrannidae	Elaenia mesoleuca	PESM558	2019	migratory	Negative
Passeriformes	Thraupidae	Tachyphonus coronatus	PESM559	2019	resident	Negative
Apodiformes	Trochilidae	Ramphodon naevius	PESM560	2019	resident	Negative
Apodiformes	Trochilidae	Phaethornis eurynome	PESM561	2019	resident	Negative
Passeriformes	Parulidae	Geothlypis aequinoctialis	PESM562	2019	resident	Negative
Passeriformes	Tyrannidae	Elaenia albiceps	PESM563	2019	migratory	Positive							Leucocytozoon sp.	lDIUDIU11	MW394196
Passeriformes	Tyrannidae	Elaenia albiceps	PESM564	2019	migratory	Positive	Haemoproteus sp.	hELAALB01	MT724543
Passeriformes	Tyrannidae	Elaenia albiceps	PESM565	2019	migratory	Positive	Haemoproteus sp.	hELAALB01	MT724544
Passeriformes	Tyrannidae	Elaenia albiceps	PESM566	2019	migratory	Negative
Passeriformes	Tyrannidae	Elaenia albiceps	PESM567	2019	migratory	Negative
Passeriformes	Tyrannidae	Elaenia albiceps	PESM568	2019	migratory	Negative
Passeriformes	Tyrannidae	Elaenia albiceps	PESM569	2019	migratory	Negative
Passeriformes	Tyrannidae	Elaenia albiceps	PESM570	2019	migratory	Positive	Plasmodium nucleophilum	pDENPET03	MT724545				Leucocytozoon sp.	lDIUDIU11	MW394195
Passeriformes	Tyrannidae	Elaenia albiceps	PESM571	2019	migratory	Negative
Passeriformes	Tyrannidae	Elaenia albiceps	PESM572	2019	migratory	Negative
Passeriformes	Tyrannidae	Elaenia albiceps	PESM573	2019	migratory	Negative
Passeriformes	Tyrannidae	Elaenia albiceps	PESM574	2019	migratory	Negative
Apodiformes	Trochilidae	Ramphodon naevius	PESM575	2019	resident	Negative
Passeriformes	Tyrannidae	Elaenia albiceps	PESM576	2019	migratory	Negative
Passeriformes	Thraupidae	Hemithraupis ruficapilla	PESM577	2019	resident	Negative
Passeriformes	Tyrannidae	Elaenia albiceps	PESM578	2019	migratory	Negative
Passeriformes	Tyrannidae	Elaenia albiceps	PESM579	2019	migratory	Negative
Passeriformes	Tyrannidae	Elaenia albiceps	PESM580	2019	migratory	Negative
Passeriformes	Tyrannidae	Elaenia albiceps	PESM581	2019	migratory	Negative
Passeriformes	Tyrannidae	Elaenia albiceps	PESM582	2019	migratory	Negative
Passeriformes	Tyrannidae	Elaenia albiceps	PESM583	2019	migratory	Negative
Passeriformes	Tyrannidae	Elaenia albiceps	PESM584	2019	migratory	Positive	Plasmodium sp.	pLEPCOR05	MT724546
Passeriformes	Tyrannidae	Elaenia albiceps	PESM585	2019	migratory	Positive	Plasmodium nucleophilum	pDENPET03	MT724547
Passeriformes	Tyrannidae	Elaenia albiceps	PESM586	2019	migratory	Positive	Haemoproteus sp.	hELAALB01	MT724548
Passeriformes	Tyrannidae	Elaenia albiceps	PESM587	2019	migratory	Negative
Passeriformes	Tyrannidae	Elaenia mesoleuca	PESM588	2019	migratory	Negative
Passeriformes	Tyrannidae	Elaenia albiceps	PESM589	2019	migratory	Negative
Passeriformes	Tyrannidae	Elaenia albiceps	PESM590	2019	migratory	Negative
Passeriformes	Tyrannidae	Elaenia albiceps	PESM591	2019	migratory	Negative
Passeriformes	Tyrannidae	Elaenia albiceps	PESM592	2019	migratory	Negative
Passeriformes	Tyrannidae	Elaenia albiceps	PESM593	2019	migratory	Negative
Passeriformes	Tyrannidae	Elaenia albiceps	PESM594	2019	migratory	Positive	Haemoproteus sp.	hELAALB01	MT724549
Passeriformes	Tyrannidae	Elaenia albiceps	PESM595	2019	migratory	Negative
Passeriformes	Tyrannidae	Elaenia albiceps	PESM596	2019	migratory	Positive	Plasmodium sp.	pPADOM11	MT724550				Leucocytozoon sp.	lELAALB02	MW394199
Passeriformes	Tyrannidae	Elaenia albiceps	PESM597	2019	migratory	Negative
Passeriformes	Emberizidae	Haplospiza unicolor	PESM598	2019	migratory	Positive	Plasmodium sp.	pRAMCAR05	MT724551
Passeriformes	Tyrannidae	Elaenia albiceps	PESM599	2019	migratory	Negative
Passeriformes	Tyrannidae	Elaenia albiceps	PESM600	2019	migratory	Negative
Passeriformes	Tyrannidae	Elaenia albiceps	PESM601	2019	migratory	Negative
Apodiformes	Trochilidae	Ramphodon naevius	PESM602	2019	resident	Negative
Passeriformes	Tyrannidae	Elaenia mesoleuca	PESM603	2019	migratory	Negative
Piciformes	Picidae	Veniliornis spilogaster	PESM604	2019	resident	Negative
Passeriformes	Vireonidae	Vireo olivaceus	PESM605	2019	migratory	Positive	Plasmodium sp.	pVIOLI03	MT724552
Apodiformes	Trochilidae	Ramphodon naevius	PESM606	2019	resident	Negative
Apodiformes	Trochilidae	Heliodoxa rubricauda	PESM607	2019	resident	Positive	Plasmodium sp.	pVIOLI03	MW394211
Passeriformes	Tyrannidae	Mionectes rufiventris	PESM608	2019	resident	Negative
Passeriformes	Parulidae	Basileuterus culicivorus	PESM609	2019	resident	Negative
Passeriformes	Thraupidae	Tangara desmaresti	PESM610	2019	resident	Positive	Haemoproteus nucleocentralis	hTANDES01	MT724553
Passeriformes	Conopophagidae	Conopophaga lineata	PESM611	2019	resident	Positive	Plasmodium sp.	pCONLIN16	MT724554
Passeriformes	Tyrannidae	Elaenia albiceps	PESM612	2019	migratory	Positive							Leucocytozoon sp.	lELAALB02	MW394200
Passeriformes	Tyrannidae	Mionectes rufiventris	PESM613	2019	resident	Negative
Passeriformes	Tyrannidae	Phylloscartes ventralis	PESM614	2019	resident	Negative
Apodiformes	Trochilidae	Ramphodon naevius	PESM615	2019	resident	Negative
Apodiformes	Trochilidae	Ramphodon naevius	PESM616	2019	resident	Negative
Apodiformes	Trochilidae	Leucochloris albicollis	PESM617	2019	resident	Negative
Passeriformes	Tyrannidae	Poecilotriccus plumbeiceps	PESM618	2019	resident	Negative
Passeriformes	Emberizidae	Haplospiza unicolor	PESM619	2019	migratory	Negative
Passeriformes	Turdidae	Turdus flavipes	PESM620	2019	migratory	Positive	Plasmodium nucleophilum	pDENPET03	MT724555
Passeriformes	Turdidae	Turdus flavipes	PESM621	2019	migratory	Negative
Passeriformes	Tyrannidae	Knipolegus cyanirostris	PESM622	2019	migratory	Negative
Passeriformes	Turdidae	Turdus rufiventris	PESM623	2019	resident	Negative
Passeriformes	Tyrannidae	Mionectes rufiventris	PESM624	2019	resident	Negative
Passeriformes	Thamnophilidae	Drymophila malura	PESM625	2019	resident	Negative
Passeriformes	Tyrannidae	Elaenia albiceps	PESM626	2019	migratory	Negative
Passeriformes	Tyrannidae	Elaenia albiceps	PESM627	2019	migratory	Negative
Apodiformes	Trochilidae	Ramphodon naevius	PESM628	2019	resident	Negative
Passeriformes	Thraupidae	Stephanophorus diadematus	PESM629	2019	resident	Negative
Passeriformes	Tyrannidae	Leptopogon amaurocephalus	PESM630	2019	resident	Negative
Passeriformes	Parulidae	Parula pitiayumi	PESM631	2019	resident	Negative
Passeriformes	Turdidae	Turdus flavipes	PESM632	2019	migratory	Negative
Passeriformes	Turdidae	Turdus leucomelas	PESM633	2019	resident	Positive	Plasmodium lutzi	pSPMAG06	MT724556
Apodiformes	Trochilidae	Amazilia fimbriata	PESM634	2019	resident	Negative
Apodiformes	Trochilidae	Ramphodon naevius	PESM635	2019	resident	Negative
Apodiformes	Trochilidae	Thalurania glaucopis	PESM636	2019	resident	Negative
Passeriformes	Tyrannidae	Elaenia albiceps	PESM637	2019	migratory	Negative
Passeriformes	Tyrannidae	Elaenia albiceps	PESM638	2019	migratory	Positive	Haemoproteus sp.	hELAALB01	MT724557
Passeriformes	Vireonidae	Vireo olivaceus	PESM639	2019	migratory	Positive	Haemoproteus sp.	hVIOLI05	MT724558
Passeriformes	Tyrannidae	Elaenia albiceps	PESM640	2019	migratory	Negative
Apodiformes	Trochilidae	Ramphodon naevius	PESM641	2019	resident	Negative
Passeriformes	Parulidae	Basileuterus culicivorus	PESM642	2019	resident	Negative
Passeriformes	Tyrannidae	Myiarchus swainsoni	PESM643	2019	migratory	Negative
Passeriformes	Turdidae	Turdus rufiventris	PESM644	2019	resident	Positive	Plasmodium sp.	pTUMIG03	MT724559
Passeriformes	Tyrannidae	Elaenia albiceps	PESM645	2019	migratory	Negative
Passeriformes	Tyrannidae	Mionectes rufiventris	PESM646	2019	resident	Negative
Passeriformes	Vireonidae	Vireo olivaceus	PESM647	2019	migratory	Negative
Passeriformes	Tyrannidae	Elaenia albiceps	PESM649	2019	migratory	Positive	Haemoproteus sp.	hELAALB01	MT724560
Passeriformes	Thraupidae	Trichothraupis melanops	PESM650	2019	resident	Negative
Passeriformes	Tyrannidae	Elaenia albiceps	PESM651	2019	migratory	Positive							Leucocytozoon sp.	lELAALB05	MW394206
Passeriformes	Tyrannidae	Elaenia albiceps	PESM652	2019	migratory	Negative
Passeriformes	Tyrannidae	Elaenia albiceps	PESM653	2019	migratory	Negative
Passeriformes	Tyrannidae	Elaenia albiceps	PESM654	2019	migratory	Negative
Passeriformes	Furnariidae	Heliobletus contaminatus	PESM655	2019	resident	Negative
Passeriformes	Tyrannidae	Elaenia albiceps	PESM656	2019	migratory	Negative
Passeriformes	Tyrannidae	Elaenia albiceps	PESM657	2019	migratory	Negative
Passeriformes	Tyrannidae	Elaenia albiceps	PESM658	2019	migratory	Negative
Passeriformes	Tyrannidae	Elaenia mesoleuca	PESM659	2019	migratory	Negative
Passeriformes	Tyrannidae	Elaenia albiceps	PESM660	2019	migratory	Positive	Plasmodium homocircumflexum	pCOLL4	MT724561
Passeriformes	Vireonidae	Hylophilus poicilotis	PESM661	2019	resident	Negative
Passeriformes	Parulidae	Basileuterus culicivorus	PESM662	2019	resident	Negative
Passeriformes	Vireonidae	Hylophilus poicilotis	PESM663	2019	resident	Negative
Passeriformes	Tyrannidae	Hemitriccus nidipendulus	PESM664	2019	resident	Negative
Passeriformes	Parulidae	Geothlypis aequinoctialis	PESM665	2019	resident	Negative
Passeriformes	Tyrannidae	Poecilotriccus plumbeiceps	PESM666	2019	resident	Negative
Passeriformes	Pipridae	Chiroxiphia caudata	PESM667	2019	resident	Negative
Passeriformes	Tyrannidae	Elaenia albiceps	PESM668	2019	migratory	Negative
Passeriformes	Tyrannidae	Elaenia albiceps	PESM669	2019	migratory	Positive							Leucocytozoon sp.	lELAALB05	MW394207
Passeriformes	Tyrannidae	Elaenia albiceps	PESM670	2019	migratory	Negative
Passeriformes	Thamnophilidae	Batara cinerea	PESM671	2019	resident	Negative
Apodiformes	Trochilidae	Aphantochroa cirrochloris	PESM672	2019	resident	Negative
Passeriformes	Tyrannidae	Mionectes rufiventris	PESM673	2019	resident	Negative
Passeriformes	Tyrannidae	Poecilotriccus plumbeiceps	PESM674	2019	resident	Negative
Apodiformes	Trochilidae	Ramphodon naevius	PESM675	2019	resident	Negative
Passeriformes	Vireonidae	Cyclarhis gujanensis	PESM676	2019	resident	Negative
Apodiformes	Trochilidae	Ramphodon naevius	PESM677	2019	resident	Negative
Passeriformes	Thamnophilidae	Thamnophilus caerulescens	PESM678	2019	resident	Negative
Passeriformes	Emberizidae	Haplospiza unicolor	PESM679	2019	migratory	Negative
Passeriformes	Emberizidae	Haplospiza unicolor	PESM680	2019	migratory	Negative
Passeriformes	Tyrannidae	Elaenia albiceps	PESM681	2019	migratory	Negative
Passeriformes	Parulidae	Basileuterus culicivorus	PESM682	2019	resident	Negative
Passeriformes	Tyrannidae	Elaenia albiceps	PESM683	2019	migratory	Negative
Apodiformes	Trochilidae	Thalurania glaucopis	PESM684	2019	resident	Negative
Passeriformes	Tyrannidae	Elaenia albiceps	PESM685	2019	migratory	Positive	Plasmodium sp.	pPHPAT01	MT724562
Apodiformes	Trochilidae	Ramphodon naevius	PESM686	2019	resident	Negative
Passeriformes	Vireonidae	Vireo olivaceus	PESM687	2019	migratory	Positive	Plasmodium nucleophilum	pDENPET03	MT724563
Passeriformes	Dendrocolaptidae	Sittasomus griseicapillus	PESM688	2019	resident	Negative
Passeriformes	Emberizidae	Zonotrichia capensis	PESM689	2019	resident	Negative
Passeriformes	Emberizidae	Zonotrichia capensis	PESM690	2019	resident	Positive	Haemoproteus erythrogravidus	hZOCAP01	MT724564
Passeriformes	Emberizidae	Zonotrichia capensis	PESM691	2019	resident	Negative
Passeriformes	Emberizidae	Zonotrichia capensis	PESM692	2019	resident	Negative
Passeriformes	Emberizidae	Zonotrichia capensis	PESM693	2019	resident	Positive	Plasmodium nucleophilum	pDENPET03	MT724565
Passeriformes	Troglodytidae	Troglodytes aedon	PESM694	2019	resident	Positive	Plasmodium nucleophilum	pDENPET03	MT724566
Passeriformes	Emberizidae	Zonotrichia capensis	PESM695	2019	resident	Positive	Haemoproteus erythrogravidus	hZOCAP01	MT724567
